# Supplementary material for: A genome-wide survey of mutations in the Jurkat cell line
Source: BMC Genomics. 2018 May 8;19:334. doi: 10.1186/s12864-018-4718-6 (PMC5941560; doi:10.1186/s12864-018-4718-6)
Supplement: Supplementary file 2 — Supplementary Table S1. Long deletions found in Jurkat with matches to pathogenic variants in dbVar. Matches were determined by 90% reciprocal overlap. All database matches are included with one dbVar entry per row. (CSV 7 kb) [file 12864_2018_4718_MOESM2_ESM.csv]

Chrom	Start	Stop	dbVar_ID	Phenotype	Source
chr3	195701162	197324783	nssv1494853	Developmental delay AND/OR other significant developmental or morphological phenotypes	ClinVar:SCV000177943
chr3	195703615	197356334	nssv3397344	Developmental delay AND/OR other significant developmental or morphological phenotypes	ClinVar:SCV000183394
chr3	195740357	197317103	nssv580093	Apnea	ClinVar:SCV000190827
chr3	195740357	197317103	nssv580094	Coarctation of aorta	ClinVar:SCV000190827
chr3	195740357	197317103	nssv580095	Developmental delay AND/OR other significant developmental or morphological phenotypes	ClinVar:SCV000195539
chr3	195740357	197317103	nssv580096	Developmental delay AND/OR other significant developmental or morphological phenotypes	ClinVar:SCV000195539
chr3	195740357	197317103	nssv580098	Developmental delay AND/OR other significant developmental or morphological phenotypes	ClinVar:SCV000190826
chr3	195740357	197324783	nssv1604938	Autistic behavior	Delayed speech and language development	Specific learning disability	ClinVar:SCV000180213
chr3	195740357	197339270	nssv1608554	Developmental delay AND/OR other significant developmental or morphological phenotypes	ClinVar:SCV000181870
chr3	195740402	197317103	nssv1601953	Autism	ClinVar:SCV000178932
chr3	195740402	197317103	nssv1604878	Global developmental delay	ClinVar:SCV000178932
chr3	195756054	197344665	nssv1184576	3q29 microdeletion syndrome	OMIM:609425	PubMed:15918153
chr3	195762648	197352444	nssv580100	Abnormality of cardiac morphology	Global developmental delay	ClinVar:SCV000080470
chr3	195762648	197385411	nssv580099	Abnormality of the sternum	Global developmental delay	Microcephaly	ClinVar:SCV000080469
chr3	195804728	197420612	nssv580102	Developmental delay AND/OR other significant developmental or morphological phenotypes	ClinVar:SCV000080481
chr5	175416095	177436413	nssv3395501	Global developmental delay	Hypertonia	Involuntary movements	Macrocephaly	ClinVar:SCV000183720
chr5	175470479	177422760	nssv580104	Developmental delay AND/OR other significant developmental or morphological phenotypes	ClinVar:SCV000080483
chr7	5101631	6731889	nssv578167	Developmental delay AND/OR other significant developmental or morphological phenotypes	ClinVar:SCV000079605
chr15	30730513	32861626	nssv579733	Developmental delay AND/OR other significant developmental or morphological phenotypes	Fever	Muscular hypotonia	Seizure	ClinVar:SCV000077685
chr15	30819464	32899558	nssv1605692	Developmental delay AND/OR other significant developmental or morphological phenotypes	NA
chr15	30906554	32898667	nssv579746	Developmental delay AND/OR other significant developmental or morphological phenotypes	ClinVar:SCV000079808
chr15	30921917	32914199	nssv1494990	Developmental delay AND/OR other significant developmental or morphological phenotypes	ClinVar:SCV000178522
chr15	30954724	32861612	nssv1603966	Autism	Global developmental delay	ClinVar:SCV000179859
chr15	30954726	32899558	nssv579751	Abnormality of the nervous system	Developmental delay AND/OR other significant developmental or morphological phenotypes	ClinVar:SCV000077939
chr15	31042916	32899558	nssv582297	Developmental delay AND/OR other significant developmental or morphological phenotypes	ClinVar:SCV000175154
chr16	15404252	18307006	nssv579787	Developmental delay AND/OR other significant developmental or morphological phenotypes	ClinVar:SCV000079866
chr16	15404451	18631982	nssv1606159	Hypoplastic heart	NA
chr16	15404452	18306854	nssv706304	Developmental delay AND/OR other significant developmental or morphological phenotypes	ClinVar:SCV000175263
chr16	15492307	18366738	nssv1495754	Developmental delay AND/OR other significant developmental or morphological phenotypes	ClinVar:SCV000181492
chr16	15492307	18366738	nssv1610190	Abnormal facial shape	Global developmental delay	ClinVar:SCV000181492
chr16	15551062	18306841	nssv1602079	Developmental delay AND/OR other significant developmental or morphological phenotypes	ClinVar:SCV000179239
chr17	14083054	15475087	nssv3395309	Global developmental delay	ClinVar:SCV000183563
chr17	14085624	15484859	nssv1606045	Developmental delay AND/OR other significant developmental or morphological phenotypes	NA
chr17	14087787	15490100	nssv1610477	Autistic behavior	Broad-based gait	Constipation	Delayed fine motor development	Delayed gross motor development	Delayed speech and language development	Failure to thrive	Gastroesophageal reflux	Muscular hypotonia	Obsessive-compulsive behavior	Specific learning disability	ClinVar:SCV000181767
chr17	14087933	15484858	nssv3396965	Autism	Global developmental delay	ClinVar:SCV000182657
chr17	14087933	15491532	nssv3396850	Global developmental delay	ClinVar:SCV000182708
chr17	14097914	15422955	nssv1184549	Hereditary liability to pressure palsies	OMIM:162500
chr17	14111572	15442207	nssv579872	Autism	ClinVar:SCV000081692
chr17	14111772	15442066	nssv575772	Nonimmune hydrops fetalis	ClinVar:SCV000196306
chr17	14111772	15442066	nssv575907	Global developmental delay	ClinVar:SCV000196306
chr17	14111772	15442066	nssv579873	Developmental delay AND/OR other significant developmental or morphological phenotypes	ClinVar:SCV000078127
chr17	14111772	15442066	nssv579874	Developmental delay AND/OR other significant developmental or morphological phenotypes	ClinVar:SCV000078127
chr17	14111772	15442066	nssv582248	Developmental delay AND/OR other significant developmental or morphological phenotypes	ClinVar:SCV000196307
chr17	14111772	15442066	nssv583261	Anal atresia	ClinVar:SCV000196305
chr17	14111772	15442066	nssv706226	Craniosynostosis	ClinVar:SCV000196305
chr17	14111772	15442066	nssv706285	Developmental delay AND/OR other significant developmental or morphological phenotypes	Macrocephaly	ClinVar:SCV000196305
chr17	14111772	15442069	nssv1495036	Developmental delay AND/OR other significant developmental or morphological phenotypes	ClinVar:SCV000177869
chr17	14111772	15482872	nssv1415427	Developmental delay AND/OR other significant developmental or morphological phenotypes	ClinVar:SCV000178768
chr17	14111772	15491748	nssv582183	Encephalopathy	ClinVar:SCV000176956
chr22	21798104	23739485	nssv580073	Developmental delay AND/OR other significant developmental or morphological phenotypes	ClinVar:SCV000080430
chr22	21808950	23756873	nssv584439	Global developmental delay	ClinVar:SCV000175675
chr22	51113070	51171641	nssv3442673	22q13.3 deletion syndrome	ClinGen:SHANK3	GENE:85358	GeneReviews:NBK1116	OMIM:606230	PubMed:10414979	PubMed:10527873	PubMed:10806096	PubMed:11258795	PubMed:11431708	PubMed:11509555	PubMed:12477932	PubMed:12504591	PubMed:12626503	PubMed:12920066	PubMed:14702039	PubMed:16284256	PubMed:16637659	PubMed:17173049	PubMed:17474147	PubMed:17999366	PubMed:18505557	PubMed:18615476	PubMed:19077115	PubMed:19371741	PubMed:19384346	PubMed:19454329	PubMed:19566951	PubMed:19736351	PubMed:20080650	PubMed:20385823	PubMed:20442744	PubMed:21271662	PubMed:21779178
chr22	51116107	51178264	nssv577878	Developmental delay AND/OR other significant developmental or morphological phenotypes	ClinVar:SCV000078793
