# Supplementary material for: A genome-wide survey of mutations in the Jurkat cell line
Source: BMC Genomics. 2018 May 8;19:334. doi: 10.1186/s12864-018-4718-6 (PMC5941560; doi:10.1186/s12864-018-4718-6)
Supplement: Supplementary file 3 — Supplementary Table S2. Duplications found in Jurkat with matches to pathogenic variants in dbVar. Matches were determined by 90% reciprocal overlap. All database matches are included with one dbVar entry per row. (CSV 17 kb) [file 12864_2018_4718_MOESM3_ESM.csv]

Chrom	Start	Stop	dbVar_ID	Phenotype	Source
chr1	779733	5887252	nssv583880	Developmental delay AND/OR other significant developmental or morphological phenotypes	ClinVar:SCV000174335
chr2	195763507	237382556	nssv578837	Developmental delay AND/OR other significant developmental or morphological phenotypes	ClinVar:SCV000078459
chr3	195482573	197310451	nssv576891	Developmental delay AND/OR other significant developmental or morphological phenotypes	ClinVar:SCV000081216
chr3	195692187	197352444	nssv578002	Global developmental delay	Muscular hypotonia	Single transverse palmar crease	Tapered fingers	ClinVar:SCV000081217
chr3	195699591	197385366	nssv579113	Developmental delay AND/OR other significant developmental or morphological phenotypes	Recurrent respiratory infections	ClinVar:SCV000081218
chr3	195724365	197389102	nssv579464	Global developmental delay	ClinVar:SCV000081219
chr3	195740357	197317103	nssv579686	Developmental delay AND/OR other significant developmental or morphological phenotypes	ClinVar:SCV000078210
chr3	195762648	197333309	nssv579797	Global developmental delay	Motor delay	Muscular hypotonia	ClinVar:SCV000081220
chr3	195762648	197389102	nssv579908	Global developmental delay	Hypoventilation	Obesity	ClinVar:SCV000081221
chr15	30730513	32861626	nssv1415480	Developmental delay AND/OR other significant developmental or morphological phenotypes	ClinVar:SCV000174558
chr15	30730513	32899558	nssv582306	Developmental delay AND/OR other significant developmental or morphological phenotypes	ClinVar:SCV000175166
chr15	30921917	32861626	nssv1494972	Developmental delay AND/OR other significant developmental or morphological phenotypes	ClinVar:SCV000178030
chr15	30921917	32861626	nssv1494975	Developmental delay AND/OR other significant developmental or morphological phenotypes	ClinVar:SCV000178030
chr15	30921917	32861626	nssv1494987	Developmental delay AND/OR other significant developmental or morphological phenotypes	ClinVar:SCV000178030
chr15	30921917	32861626	nssv3396463	Abnormality of cardiac morphology	Cerebral palsy	Global developmental delay	Seizure	ClinVar:SCV000178030
chr16	15154687	18546759	nssv582170	Intellectual disability	Microcephaly	ClinVar:SCV000176932
chr16	15279997	18631981	nssv582672	Autism	Developmental delay AND/OR other significant developmental or morphological phenotypes	ClinVar:SCV000175668
chr17	14029613	15562901	nssv576997	Developmental delay AND/OR other significant developmental or morphological phenotypes	ClinVar:SCV000079191
chr17	14083054	15567669	nssv3395423	Developmental regression	Fatigue	Headache	Vomiting	ClinVar:SCV000183657
chr17	14087933	15484358	nssv1610494	Incoordination	ClinVar:SCV000181785
chr17	14087933	15484858	nssv3395070	Areflexia	ClinVar:SCV000182656
chr17	14087933	15484858	nssv3396791	Autism	ClinVar:SCV000182656
chr17	14087933	15500645	nssv1610489	Defect in the atrial septum	Delayed speech and language development	Macrocephaly	Polyhydramnios	Premature birth	Seizure	ClinVar:SCV000181780
chr17	14090300	15467184	nssv576999	Abnormality of the skeletal system	Polydactyly	Syndactyly	ClinVar:SCV000079196
chr17	14090300	15473590	nssv3396538	Developmental delay AND/OR other significant developmental or morphological phenotypes	ClinVar:SCV000182291
chr17	14090300	15482240	nssv576998	Abnormality of cardiac morphology	Developmental delay AND/OR other significant developmental or morphological phenotypes	Global developmental delay	ClinVar:SCV000079193
chr17	14090300	15482240	nssv577000	Developmental delay AND/OR other significant developmental or morphological phenotypes	ClinVar:SCV000079193
chr17	14090300	15482240	nssv577001	Abnormal facial shape	Global developmental delay	ClinVar:SCV000079193
chr17	14094687	15458723	nssv1605402	Developmental delay AND/OR other significant developmental or morphological phenotypes	NA
chr17	14097914	15422955	nssv1184550	Charcot-Marie-Tooth disease	type IA	OMIM:118220
chr17	14111572	15442207	nssv577002	Global developmental delay	ClinVar:SCV000081691
chr17	14111772	15442066	nssv3396312	Developmental delay AND/OR other significant developmental or morphological phenotypes	ClinVar:SCV000175318
chr17	14111772	15442066	nssv575742	Nonimmune hydrops fetalis	ClinVar:SCV000175318
chr17	14111772	15442066	nssv577005	Global developmental delay	ClinVar:SCV000190817
chr17	14111772	15442066	nssv577006	Pectus excavatum	ClinVar:SCV000190817
chr17	14111772	15442066	nssv577007	Developmental delay AND/OR other significant developmental or morphological phenotypes	ClinVar:SCV000190816
chr17	14111772	15442066	nssv582754	Developmental delay AND/OR other significant developmental or morphological phenotypes	Facial asymmetry	ClinVar:SCV000175317
chr17	14111772	15442066	nssv706342	Developmental delay AND/OR other significant developmental or morphological phenotypes	ClinVar:SCV000175317
chr17	14111772	15442066	nssv706397	Developmental delay AND/OR other significant developmental or morphological phenotypes	ClinVar:SCV000175317
chr17	14111772	15442069	nssv1415351	Developmental delay AND/OR other significant developmental or morphological phenotypes	ClinVar:SCV000177868
chr17	14111772	15442069	nssv1495026	Developmental delay AND/OR other significant developmental or morphological phenotypes	ClinVar:SCV000177868
chr17	14111772	15482872	nssv1495035	Developmental delay AND/OR other significant developmental or morphological phenotypes	ClinVar:SCV000178767
chr17	14111772	15482872	nssv1495040	Developmental delay AND/OR other significant developmental or morphological phenotypes	ClinVar:SCV000178767
chr17	14111772	15482872	nssv1604950	Distal upper limb muscle weakness	ClinVar:SCV000178767
chr17	14111772	15482872	nssv1608859	Delayed gross motor development	Delayed speech and language development	ClinVar:SCV000178767
chr17	14111772	15482872	nssv1610196	Behavioral abnormality	Global developmental delay	ClinVar:SCV000178767
chr17	15801146	20524154	nssv577010	Developmental delay AND/OR other significant developmental or morphological phenotypes	ClinVar:SCV000079201
chr22	18640729	21465659	nssv3396851	Dysphagia	Incoordination	ClinVar:SCV000182709
chr22	18650675	21455556	nssv577053	Global developmental delay	ClinVar:SCV000078619
chr22	18650675	21455556	nssv577054	Developmental delay AND/OR other significant developmental or morphological phenotypes	ClinVar:SCV000078619
chr22	18651614	21440455	nssv585194	Developmental delay AND/OR other significant developmental or morphological phenotypes	ClinVar:SCV000174988
chr22	18660553	21455556	nssv577056	Complete atrioventricular canal defect	Developmental delay AND/OR other significant developmental or morphological phenotypes	Global developmental delay	Hip dysplasia	Seizure	ClinVar:SCV000078622
chr22	18661523	21561669	nssv1606543	Increased nuchal translucency	NA
chr22	18661699	21505445	nssv576256	Short stature	ClinVar:SCV000173609
chr22	18661724	21440514	nssv575878	Developmental delay AND/OR other significant developmental or morphological phenotypes	ClinVar:SCV000175381
chr22	18661724	21461752	nssv3394912	Developmental delay AND/OR other significant developmental or morphological phenotypes	ClinVar:SCV000182331
chr22	18661724	21505417	nssv1603623	Developmental delay AND/OR other significant developmental or morphological phenotypes	ClinVar:SCV000175367
chr22	18661724	21505417	nssv577058	Developmental delay AND/OR other significant developmental or morphological phenotypes	ClinVar:SCV000078514
chr22	18661724	21661435	nssv582345	Anteverted nares	Depressed nasal bridge	Epicanthus	Global developmental delay	Long philtrum	ClinVar:SCV000176590
chr22	18661725	21561514	nssv1184573	22q11.2 duplication syndrome	ClinGen:ISCA-37446	PubMed:22970919	PubMed:23044707
chr22	18704554	21411284	nssv577060	Global developmental delay	Pulmonic stenosis	ClinVar:SCV000079268
chr22	18705801	21561670	nssv577061	Cleft upper lip	ClinVar:SCV000079269
chr22	18706001	21440514	nssv577062	Developmental delay AND/OR other significant developmental or morphological phenotypes	ClinVar:SCV000078359
chr22	18876415	21572202	nssv1606128	Developmental delay AND/OR other significant developmental or morphological phenotypes	NA
chr22	18890271	21505417	nssv577063	Global developmental delay	ClinVar:SCV000079286
chr22	18890271	21561514	nssv577064	Developmental delay AND/OR other significant developmental or morphological phenotypes	ClinVar:SCV000079287
chr22	18894820	21440515	nssv1602292	Congenital hypothyroidism	Esotropia	Global developmental delay	Incoordination	Unilateral cleft palate	ClinVar:SCV000173532
chr22	18894820	21440515	nssv1604961	Delayed fine motor development	Delayed gross motor development	Developmental delay AND/OR other significant developmental or morphological phenotypes	Genu valgum	Global developmental delay	Incoordination	Muscular hypotonia	Obesity	ClinVar:SCV000173532
chr22	18894820	21505445	nssv1602602	Developmental delay AND/OR other significant developmental or morphological phenotypes	ClinVar:SCV000179463
chr22	18894835	21461752	nssv585201	Developmental delay AND/OR other significant developmental or morphological phenotypes	ClinVar:SCV000174076
chr22	18894835	21461752	nssv585215	Developmental delay AND/OR other significant developmental or morphological phenotypes	ClinVar:SCV000174076
chr22	18894835	21505417	nssv1415256	Developmental delay AND/OR other significant developmental or morphological phenotypes	ClinVar:SCV000173304
chr22	18894835	21505417	nssv1415421	Developmental delay AND/OR other significant developmental or morphological phenotypes	ClinVar:SCV000173304
chr22	18894835	21505417	nssv1415456	Developmental delay AND/OR other significant developmental or morphological phenotypes	ClinVar:SCV000173304
chr22	18894835	21505417	nssv1495076	Developmental delay AND/OR other significant developmental or morphological phenotypes	ClinVar:SCV000173304
chr22	18894835	21505417	nssv1495078	Developmental delay AND/OR other significant developmental or morphological phenotypes	ClinVar:SCV000173304
chr22	18894835	21505417	nssv1495080	Developmental delay AND/OR other significant developmental or morphological phenotypes	ClinVar:SCV000173304
chr22	18894835	21505417	nssv1495098	Developmental delay AND/OR other significant developmental or morphological phenotypes	ClinVar:SCV000173304
chr22	18894835	21505417	nssv1495108	Developmental delay AND/OR other significant developmental or morphological phenotypes	ClinVar:SCV000173304
chr22	18894835	21505417	nssv1495110	Developmental delay AND/OR other significant developmental or morphological phenotypes	ClinVar:SCV000173304
chr22	18894835	21505417	nssv1604007	Developmental delay AND/OR other significant developmental or morphological phenotypes	ClinVar:SCV000173304
chr22	18894835	21505417	nssv1604151	Developmental delay AND/OR other significant developmental or morphological phenotypes	ClinVar:SCV000173304
chr22	18894835	21505417	nssv1604914	Developmental delay AND/OR other significant developmental or morphological phenotypes	ClinVar:SCV000173304
chr22	18894835	21505417	nssv1608221	Autistic behavior	ClinVar:SCV000173304
chr22	18894835	21505417	nssv1610054	Cleft palate	Hypospadias	ClinVar:SCV000173304
chr22	18894835	21505417	nssv1610371	Attention deficit hyperactivity disorder	Delayed fine motor development	Delayed gross motor development	Muscular hypotonia	ClinVar:SCV000173304
chr22	18894835	21505417	nssv3396611	Intrauterine growth retardation	Missing ribs	Premature birth	ClinVar:SCV000173306
chr22	18894835	21561514	nssv1495072	Developmental delay AND/OR other significant developmental or morphological phenotypes	ClinVar:SCV000173297
chr22	18894835	21561514	nssv1495090	Developmental delay AND/OR other significant developmental or morphological phenotypes	ClinVar:SCV000173297
chr22	18894835	21561514	nssv1495091	Autistic behavior	ClinVar:SCV000173297
chr22	18894835	21561514	nssv1495093	Abnormal facial shape	Abnormality of the ear	Behavioral abnormality	Delayed fine motor development	Delayed gross motor development	Delayed speech and language development	Hyperpigmentation of the skin	Intellectual disability	Microcephaly	Short stature	ClinVar:SCV000173297
chr22	18894835	21561514	nssv1495106	Developmental delay AND/OR other significant developmental or morphological phenotypes	ClinVar:SCV000173297
chr22	18894835	21561514	nssv1495111	Developmental delay AND/OR other significant developmental or morphological phenotypes	ClinVar:SCV000173297
chr22	18894835	21561514	nssv1602491	Developmental delay AND/OR other significant developmental or morphological phenotypes	ClinVar:SCV000173297
chr22	18894835	21561514	nssv1604675	Autistic behavior	ClinVar:SCV000173297
chr22	18894835	21809009	nssv1495104	Developmental delay AND/OR other significant developmental or morphological phenotypes	ClinVar:SCV000178454
chr22	18894835	21809009	nssv1605209	Developmental delay AND/OR other significant developmental or morphological phenotypes	ClinVar:SCV000178454
chr22	18894835	21809009	nssv1610101	Cleft palate	Delayed fine motor development	ClinVar:SCV000178454
chr22	18896972	21440514	nssv577065	Developmental delay AND/OR other significant developmental or morphological phenotypes	ClinVar:SCV000078669
chr22	18909038	21798755	nssv577066	Developmental delay AND/OR other significant developmental or morphological phenotypes	ClinVar:SCV000079288
chr22	18916828	21465659	nssv3395071	Pulmonic stenosis	ClinVar:SCV000182660
chr22	18916828	21465659	nssv3395116	Attention deficit hyperactivity disorder	Behavioral abnormality	ClinVar:SCV000182660
chr22	18916828	21465659	nssv3396794	Incoordination	ClinVar:SCV000182660
chr22	18916828	21465659	nssv3396942	Cleft palate	Intrauterine growth retardation	Small for gestational age	ClinVar:SCV000182660
chr22	18916828	21465662	nssv3395316	Abnormality of the eye	Delayed speech and language development	ClinVar:SCV000180613
chr22	18916842	21465659	nssv1610281	Global developmental delay	ClinVar:SCV000181572
chr22	18916842	21465659	nssv3395117	Abnormality of limb bone morphology	Delayed fine motor development	Delayed gross motor development	Delayed speech and language development	Intrauterine growth retardation	Joint laxity	Micromelia	Muscular hypotonia	Strabismus	ClinVar:SCV000181572
chr22	18916842	21465659	nssv3395119	Global developmental delay	ClinVar:SCV000181572
chr22	18916842	21465659	nssv3395250	Abnormal facial shape	Delayed fine motor development	Delayed gross motor development	Delayed speech and language development	Failure to thrive	Gastroesophageal reflux	Spasticity	Supraventricular tachycardia	ClinVar:SCV000181572
chr22	18916842	21465659	nssv3395271	Feeding difficulties	Microcephaly	Muscular hypotonia	ClinVar:SCV000181572
chr22	18916842	21465659	nssv3395317	Feeding difficulties	Microcephaly	Muscular hypotonia	ClinVar:SCV000181572
chr22	18916842	21465659	nssv3395452	Microcephaly	ClinVar:SCV000181572
chr22	18916842	21465659	nssv3397200	Delayed speech and language development	ClinVar:SCV000181572
chr22	18916842	21465659	nssv3397403	Global developmental delay	ClinVar:SCV000181572
chr22	18916842	21465659	nssv3397440	Global developmental delay	ClinVar:SCV000181572
chr22	18916842	21465659	nssv3397442	Global developmental delay	ClinVar:SCV000181572
chr22	18919942	21505417	nssv577072	Developmental delay AND/OR other significant developmental or morphological phenotypes	ClinVar:SCV000190727
chr22	18919942	21505417	nssv577083	Developmental delay AND/OR other significant developmental or morphological phenotypes	ClinVar:SCV000190726
chr22	18919942	21505417	nssv582280	Global developmental delay	ClinVar:SCV000196230
chr22	18919942	21505417	nssv582938	Seizure	ClinVar:SCV000196229
chr22	18919942	21505417	nssv582963	Developmental delay AND/OR other significant developmental or morphological phenotypes	ClinVar:SCV000196229
chr22	18919942	21505417	nssv584359	Abnormality of the vertebrae	ClinVar:SCV000196229
chr22	18919942	21561514	nssv1610195	Behavioral abnormality	Delayed speech and language development	ClinVar:SCV000172987
chr22	18919942	21561514	nssv577073	Developmental delay AND/OR other significant developmental or morphological phenotypes	ClinVar:SCV000190710
chr22	18919942	21561514	nssv577074	Global developmental delay	ClinVar:SCV000190711
chr22	18919942	21561514	nssv577076	Developmental delay AND/OR other significant developmental or morphological phenotypes	ClinVar:SCV000190710
chr22	18919942	21561514	nssv577077	Developmental delay AND/OR other significant developmental or morphological phenotypes	ClinVar:SCV000190710
chr22	18919942	21561514	nssv577079	Developmental delay AND/OR other significant developmental or morphological phenotypes	ClinVar:SCV000190710
chr22	18919942	21561514	nssv577080	Developmental delay AND/OR other significant developmental or morphological phenotypes	ClinVar:SCV000190710
chr22	18919942	21561514	nssv577082	Developmental delay AND/OR other significant developmental or morphological phenotypes	ClinVar:SCV000190710
chr22	18919942	21561514	nssv584402	Global developmental delay	ClinVar:SCV000172987
chr22	18919942	21561514	nssv706269	Global developmental delay	ClinVar:SCV000172987
chr22	18919942	21801604	nssv582339	Abnormality of cardiac morphology	Coloboma	ClinVar:SCV000176565
chr22	18919942	21809009	nssv577075	Developmental delay AND/OR other significant developmental or morphological phenotypes	ClinVar:SCV000190780
chr22	18919942	21809009	nssv577078	Global developmental delay	ClinVar:SCV000190781
chr22	18919942	21809009	nssv582939	Global developmental delay	ClinVar:SCV000196283
chr22	18919942	21809009	nssv707180	Developmental delay AND/OR other significant developmental or morphological phenotypes	ClinVar:SCV000196284
chrY	16183453	59011762	nssv579309	Developmental delay AND/OR other significant developmental or morphological phenotypes	ClinVar:SCV000175745
